# Supplementary material for: Isolation of small extracellular vesicles from small volumes of blood plasma using size exclusion chromatography and density gradient ultracentrifugation
Source: eLife. 2026 May 22;13:RP92796. doi: 10.7554/eLife.92796 (PMC13197162; doi:10.7554/eLife.92796)
Supplement: Figure 6—source data 1. [file elife-92796-fig6-data1.zip]

Archive with 11 entries (10 files):
- Figure 6-source data1/
- Figure 6-source data1/.DS_Store
- __MACOSX/Figure 6-source data1/._.DS_Store
- Figure 6-source data1/Figure6_CD81_raw.tif
- Figure 6-source data1/Figure6_ApoB_raw.tif
- __MACOSX/Figure 6-source data1/._Figure6_ApoB_raw.tif
- Figure 6-source data1/Figure6_CD9_raw.tif
- Figure 6-source data1/Figure6_CD63_raw.tif
- __MACOSX/Figure 6-source data1/._Figure6_CD63_raw.tif
- Figure 6-source data1/Figure6_ApoA_raw.tif
- Figure 6-source data1/Figure6_TSG101_Flotillin_raw.tif
