# Supplementary material for: Isolation of small extracellular vesicles from small volumes of blood plasma using size exclusion chromatography and density gradient ultracentrifugation
Source: eLife. 2026 May 22;13:RP92796. doi: 10.7554/eLife.92796 (PMC13197162; doi:10.7554/eLife.92796)
Supplement: Figure 6—source data 2. [file elife-92796-fig6-data2.zip]

Archive with 15 entries (14 files):
- Figure 6-source data2/
- Figure 6-source data2/Figure6_ApoB_annotated.tif
- __MACOSX/Figure 6-source data2/._Figure6_ApoB_annotated.tif
- Figure 6-source data2/Figure6_ApoA_annotated.tif
- __MACOSX/Figure 6-source data2/._Figure6_ApoA_annotated.tif
- Figure 6-source data2/.DS_Store
- __MACOSX/Figure 6-source data2/._.DS_Store
- Figure 6-source data2/Figure6_CD63_annotated.tif.tif
- __MACOSX/Figure 6-source data2/._Figure6_CD63_annotated.tif.tif
- Figure 6-source data2/Figure6_CD9_annotated.tif
- __MACOSX/Figure 6-source data2/._Figure6_CD9_annotated.tif
- Figure 6-source data2/Figure6_CD81_annotated.tif
- __MACOSX/Figure 6-source data2/._Figure6_CD81_annotated.tif
- Figure 6-source data2/Figure6_TSG101_Flotillin-1_annotated.tif
- __MACOSX/Figure 6-source data2/._Figure6_TSG101_Flotillin-1_annotated.tif
