# Supplementary material for: Isolation of small extracellular vesicles from small volumes of blood plasma using size exclusion chromatography and density gradient ultracentrifugation
Source: eLife. 2026 May 22;13:RP92796. doi: 10.7554/eLife.92796 (PMC13197162; doi:10.7554/eLife.92796)
Supplement: Figure 7—source data 2. [file elife-92796-fig7-data2.zip]

Archive with 19 entries (18 files):
- Figure 7-source data1/
- Figure 7-source data1/.DS_Store
- __MACOSX/Figure 7-source data1/._.DS_Store
- Figure 7-source data1/Figure7_CD9_raw.tif
- __MACOSX/Figure 7-source data1/._Figure7_CD9_raw.tif
- Figure 7-source data1/Figure7_CD81_raw.tif
- __MACOSX/Figure 7-source data1/._Figure7_CD81_raw.tif
- Figure 7-source data1/Figure7_TSG101_raw.tif
- __MACOSX/Figure 7-source data1/._Figure7_TSG101_raw.tif
- Figure 7-source data1/Figure7_Calnexin_raw.tif
- __MACOSX/Figure 7-source data1/._Figure7_Calnexin_raw.tif
- Figure 7-source data1/Figure7_Alubumin_raw.tif
- __MACOSX/Figure 7-source data1/._Figure7_Alubumin_raw.tif
- Figure 7-source data1/Figure7_ApoB_raw.tif
- __MACOSX/Figure 7-source data1/._Figure7_ApoB_raw.tif
- Figure 7-source data1/Figure7_CD63_raw.tif
- __MACOSX/Figure 7-source data1/._Figure7_CD63_raw.tif
- Figure 7-source data1/Figure7_ApoA_raw.tif
- __MACOSX/Figure 7-source data1/._Figure7_ApoA_raw.tif
